# Supplementary material for: Click Chemistry-Enabled Parallel Synthesis of N-Acyl Sulfonamides and Their Evaluation as Carbonic Anhydrase Inhibitors
Source: Molecules. 2026 Jan 16;31(2):318. doi: 10.3390/molecules31020318 (PMC12844257; doi:10.3390/molecules31020318)
Supplement: Supplementary file 1 [file molecules-31-00318-s001.zip]

Archive with 1 entries (1 files):
- molecules-4021383-supplementary.pdf
